# Supplementary material for: Vasodilatory Effect of Alpinia officinarum Extract in Rat Mesenteric Arteries
Source: Molecules. 2022 Apr 22;27(9):2711. doi: 10.3390/molecules27092711 (PMC9104054; doi:10.3390/molecules27092711)
Supplement: Supplementary file 1 [file molecules-27-02711-s001.zip]

Archive with 1 entries (1 files):
- molecules-1696133-supplementary.pdf
